# Supplementary material for: Detection and Quantification of Adulteration in Krill Oil with Raman and Infrared Spectroscopic Methods
Source: Molecules. 2023 Apr 25;28(9):3695. doi: 10.3390/molecules28093695 (PMC10180486; doi:10.3390/molecules28093695)
Supplement: Supplementary file 1 [file molecules-28-03695-s001.zip]

Archive with 1 entries (1 files):
- molecules-2339788-supplementary.pdf
